# Supplementary material for: Two RECK Splice Variants (Long and Short) Are Differentially Expressed in Patients with Stable and Unstable Coronary Artery Disease: A Pilot Study
Source: Genes (Basel). 2021 Jun 19;12(6):939. doi: 10.3390/genes12060939 (PMC8234100; doi:10.3390/genes12060939)
Supplement: Supplementary file 1 [file genes-12-00939-s001.zip]

Archive with 1 entries (1 files):
- genes-1245661-supplementary.pdf
